# Supplementary material for: Cellular Distribution of Aquaporin 3, 7 and 9 in the Male Reproductive System: A Lesson from Bovine Study (Bos taurus)
Source: Int J Mol Sci. 2024 Jan 26;25(3):1567. doi: 10.3390/ijms25031567 (PMC10855163; doi:10.3390/ijms25031567)
Supplement: Supplementary file 1 [file ijms-25-01567-s001.zip]

Archive with 1 entries (1 files):
- ijms-2841128-supplementary.pdf
